# Supplementary material for: CkREV Enhances the Drought Resistance of Caragana korshinskii through Regulating the Expression of Auxin Synthetase Gene CkYUC5
Source: Int J Mol Sci. 2022 May 24;23(11):5902. doi: 10.3390/ijms23115902 (PMC9180416; doi:10.3390/ijms23115902)
Supplement: Supplementary file 1 [file ijms-23-05902-s001.zip]

Archive with 2 entries (2 files):
- Supplementary_Figures S1-S3.pdf
- Supplementary_tables S1-S2.pdf
